# Supplementary material for: Reply to: Testing the adaptive hypothesis of lagging-strand encoding in bacterial genomes
Source: Nat Commun. 2022 May 12;13:2627. doi: 10.1038/s41467-022-30014-2 (PMC9098457; doi:10.1038/s41467-022-30014-2)
Supplement: Supplementary file 3 — Supplementary Data 1-5 [file 41467_2022_30014_MOESM3_ESM.xlsx]

## Sheet: SupplementaryData1
Supplementary Data 1
Merrikh re-analysis of Liu and Zhang's B. subtilis data
Liu and Zhang Data:						Merrikh Analysis:
Bacillus licheniformis	Bacillus subtilis					Orientation			Whole-gene GC Skew			Codon Position 1 GC Skew
B	A	Orientation in B	Orientation in A	FLIP		B	A	FLIP	B	A	Detected as inverted, or potential explanation for lack of detection:	B	A	Detected as inverted by CP1:
WP_003185920.1	WP_391935.1	Leading	Lagging	Leading>Lagging		Leading	Lagging	Leading>Lagging	0.0454545	-0.0075188	Inverted	0.455556	-0.430168	Inversion
WP_009329492.1	WP_388434.1	Leading	Lagging	Leading>Lagging		Leading	Lagging	Leading>Lagging	0.0551181	0	Inverted	0.2	-0.188119	Inversion
WP_011198386.1	WP_388042.2	Leading	Lagging	Leading>Lagging		Leading	Lagging	Leading>Lagging	0.0552381	-0.0272537	Inverted	0.202186	-0.252874	Inversion
WP_011198389.1	WP_388933.1	Leading	Lagging	Leading>Lagging		Leading	Lagging	Leading>Lagging	0.0586081	-0.0617284	Inverted	0.212435	-0.405797	Inversion
WP_011198153.1	WP_390782.1	Leading	Lagging	Leading>Lagging		Leading	Lagging	Leading>Lagging	0.0601266	-0.04947	Inverted	0.36	-0.37	Inversion
WP_009329868.1	WP_389184.1	Leading	Lagging	Leading>Lagging		Leading	Lagging	Leading>Lagging	0.0760234	-0.00626305	Inverted	0.323383	-0.326633	Inversion
WP_009328108.1	WP_388442.1	Leading	Lagging	Leading>Lagging		Leading	Lagging	Leading>Lagging	0.0828025	-0.0926694	Inverted	0.152104	-0.153333	Inversion
WP_009328246.1	WP_391328.2	Leading	Lagging	Leading>Lagging		Leading	Lagging	Leading>Lagging	0.0836653	-0.00374532	Inverted	0.386364	-0.346535	Inversion
WP_011198240.1	WP_390557.1	Leading	Lagging	Leading>Lagging		Leading	Lagging	Leading>Lagging	0.0860215	-0.0654206	Inverted	0.301887	-0.225131	Inversion
WP_003183850.1	WP_390783.1	Leading	Lagging	Leading>Lagging		Leading	Lagging	Leading>Lagging	0.0861244	-0.0781671	Inverted	0.230769	-0.245283	Inversion
WP_009328152.1	WP_390579.2	Leading	Lagging	Leading>Lagging		Leading	Lagging	Leading>Lagging	0.0861423	-0.0861723	Inverted	0.407767	-0.392157	Inversion
WP_003178613.1	WP_388605.1	Leading	Lagging	Leading>Lagging		Leading	Lagging	Leading>Lagging	0.0871212	-0.0613027	Inverted	0.306931	-0.280788	Inversion
WP_003178981.1	WP_388212.1	Leading	Lagging	Leading>Lagging		Leading	Lagging	Leading>Lagging	0.0895141	-0.0345409	Inverted	0.385281	-0.362832	Inversion
WP_003185000.1	WP_389588.1	Leading	Lagging	Leading>Lagging		Leading	Lagging	Leading>Lagging	0.0895522	-0.117409	Inverted	0.26087	-0.362637	Inversion
WP_003185013.1	WP_390536.1	Leading	Lagging	Leading>Lagging		Leading	Lagging	Leading>Lagging	0.0903328	-0.0447761	Inverted	0.275229	-0.4	Inversion
WP_003186342.1	WP_391742.1	Leading	Lagging	Leading>Lagging		Leading	Lagging	Leading>Lagging	0.093199	-0.056266	Inverted	0.238095	-0.207668	Inversion
WP_003185809.1	WP_390574.2	Leading	Lagging	Leading>Lagging		Leading	Lagging	Leading>Lagging	0.114815	-0.156823	Inverted	0.299065	-0.441176	Inversion
WP_003186508.1	WP_389205.2	Leading	Lagging	Leading>Lagging		Leading	Lagging	Leading>Lagging	0.114873	-0.0494792	Inverted	0.174194	-0.118012	Inversion
WP_009328915.1	WP_389093.1	Leading	Lagging	Leading>Lagging		Leading	Lagging	Leading>Lagging	0.121019	-0.0582524	Inverted	0.230769	-0.65625	Inversion
WP_009328237.1	WP_391489.1	Leading	Lagging	Leading>Lagging		Leading	Lagging	Leading>Lagging	0.122677	-0.00704225	Inverted	0.326923	-0.310345	Inversion
WP_011197742.1	WP_391218.1	Leading	Lagging	Leading>Lagging		Leading	Lagging	Leading>Lagging	0.123288	-0.0670732	Inverted	0.450704	-0.496403	Inversion
WP_011197999.1	WP_389108.1	Leading	Lagging	Leading>Lagging		Leading	Lagging	Leading>Lagging	0.130081	-0.0373626	Inverted	0.255814	-0.165644	Inversion
WP_003184355.1	WP_388715.1	Leading	Lagging	Leading>Lagging		Leading	Lagging	Leading>Lagging	0.152	-0.106719	Inverted	0.208333	-0.0666667	Inversion
WP_003182597.1	WP_391955.1	Leading	Lagging	Leading>Lagging		Leading	Lagging	Leading>Lagging	0.157895	-0.0381679	Inverted	0.346939	-0.192308	Inversion
WP_003178983.1	WP_388211.1	Leading	Lagging	Leading>Lagging		Leading	Lagging	Leading>Lagging	0.175	-0.0909091	Inverted	0.473684	-0.409836	Inversion
WP_003184708.1	WP_389646.1	Leading	Lagging	Leading>Lagging		Leading	Lagging	Leading>Lagging	0.178378	-0.111538	Inverted	0.342222	-0.339623	Inversion
WP_003178480.1	WP_388614.1	Leading	Lagging	Leading>Lagging		Leading	Lagging	Leading>Lagging	0.196013	0	Inverted	0.312	-0.16129	Inversion
WP_003182532.1	WP_391388.1	Leading	Lagging	Leading>Lagging		Leading	Lagging	Leading>Lagging	0.00502513	0.0103093	Old inversion (to negative GCS), followed by mutation (to positive GCS)	0.04	-0.164557	Inversion
WP_011198229.1	WP_389352.1	Leading	Lagging	Leading>Lagging		Leading	Lagging	Leading>Lagging	0.0187668	0.0227273	Old inversion (to negative GCS), followed by mutation (to positive GCS)	0.205298	-0.150685	Inversion
WP_003185966.1	WP_388043.1	Leading	Lagging	Leading>Lagging		Leading	Lagging	Leading>Lagging	0.0225564	0.0461538	Old inversion (to negative GCS), followed by mutation (to positive GCS)	0.189189	-0.148387	Inversion
WP_003183862.1	WP_391947.2	Leading	Lagging	Leading>Lagging		Leading	Lagging	Leading>Lagging	0.0241758	0.0218978	Old inversion (to negative GCS), followed by mutation (to positive GCS)	0.0666667	-0.0700637	Inversion
WP_003181282.1	WP_391789.1	Leading	Lagging	Leading>Lagging		Leading	Lagging	Leading>Lagging	0.0281924	0.0468498	Old inversion (to negative GCS), followed by mutation (to positive GCS)	0.291667	-0.251232	Inversion
WP_003185267.1	WP_391389.1	Leading	Lagging	Leading>Lagging		Leading	Lagging	Leading>Lagging	0.0433276	0.0299625	Old inversion (to negative GCS), followed by mutation (to positive GCS)	0.251397	-0.217391	Inversion
WP_003185969.1	WP_388044.1	Leading	Lagging	Leading>Lagging		Leading	Lagging	Leading>Lagging	0.0829493	0.0205128	Old inversion (to negative GCS), followed by mutation (to positive GCS)	0.421687	-0.359477	Inversion
WP_003178986.1	WP_388210.1	Leading	Lagging	Leading>Lagging		Leading	Lagging	Leading>Lagging	0.100654	0.0125523	Old inversion (to negative GCS), followed by mutation (to positive GCS)	0.286713	-0.146953	Inversion
WP_003182559.1	WP_389607.2	Leading	Lagging	Leading>Lagging		Leading	Lagging	Leading>Lagging	0.105528	0.008	Old inversion (to negative GCS), followed by mutation (to positive GCS)	0.183099	-0.127517	Inversion
WP_003179587.1	WP_391382.1	Leading	Lagging	Leading>Lagging		Leading	Lagging	Leading>Lagging	0.11032	0.0322581	Old inversion (to negative GCS), followed by mutation (to positive GCS)	0.290909	-0.129771	Inversion
WP_003178584.1	WP_389761.1	Leading	Lagging	Leading>Lagging		Leading	Lagging	Leading>Lagging	0.120393	0.0127226	Old inversion (to negative GCS), followed by mutation (to positive GCS)	0.353293	-0.373333	Inversion
WP_009328900.1	WP_391219.3	Leading	Lagging	Leading>Lagging		Leading	Lagging	Leading>Lagging	0.123919	0.0207715	Old inversion (to negative GCS), followed by mutation (to positive GCS)	0.421053	-0.262295	Inversion
WP_003182786.1	WP_388793.1	Leading	Lagging	Leading>Lagging		Leading	Lagging	Leading>Lagging	0.125581	0.047836	Old inversion (to negative GCS), followed by mutation (to positive GCS)	0.388889	-0.103448	Inversion
WP_009330243.1	WP_388085.1	Leading	Lagging	Leading>Lagging		Leading	Lagging	Leading>Lagging	0.126904	0.0186335	Old inversion (to negative GCS), followed by mutation (to positive GCS)	0.142857	-0.0151515	Inversion
WP_016886066.1	WP_388106.1	Lagging	Leading	Lagging>Leading		Lagging	Leading	Lagging>Leading	0.0711111	-0.0250569	Inverted	-0.384615	0.379845	Reversion
WP_003179724.1	WP_391258.1	Lagging	Leading	Lagging>Leading		Lagging	Leading	Lagging>Leading	0.00361011	0.027933	Old inversion (to negative GCS), followed by mutation (to positive GCS)	-0.142857	0.102564	Reversion
WP_003177781.1	WP_388308.1	Lagging	Leading	Lagging>Leading		Lagging	Leading	Lagging>Leading	0.00809717	0.0454545	Old inversion (to negative GCS), followed by mutation (to positive GCS)	-0.202186	0.234286	Reversion
WP_003182492.1	WP_388703.1	Lagging	Leading	Lagging>Leading		Lagging	Leading	Lagging>Leading	0.00888889	0.0589623	Old inversion (to negative GCS), followed by mutation (to positive GCS)	-0.225	0.211921	Reversion
WP_003178468.1	WP_391362.1	Lagging	Leading	Lagging>Leading		Lagging	Leading	Lagging>Leading	0.0111111	0.0952955	Old inversion (to negative GCS), followed by mutation (to positive GCS)	-0.218543	0.236593	Reversion
WP_011198423.1	WP_390292.1	Lagging	Leading	Lagging>Leading		Lagging	Leading	Lagging>Leading	0.0149254	0.0864745	Old inversion (to negative GCS), followed by mutation (to positive GCS)	-0.392265	0.301075	Reversion
WP_011198013.1	WP_391608.1	Lagging	Leading	Lagging>Leading		Lagging	Leading	Lagging>Leading	0.0189781	0.03125	Old inversion (to negative GCS), followed by mutation (to positive GCS)	-0.183673	0.196721	Reversion
WP_011198422.1	WP_390293.2	Lagging	Leading	Lagging>Leading		Lagging	Leading	Lagging>Leading	0.0228802	0.105498	Old inversion (to negative GCS), followed by mutation (to positive GCS)	-0.258182	0.280303	Reversion
WP_003186306.1	WP_390294.1	Lagging	Leading	Lagging>Leading		Lagging	Leading	Lagging>Leading	0.0403071	0.0415094	Old inversion (to negative GCS), followed by mutation (to positive GCS)	-0.138614	0.0686275	Reversion
WP_011198250.1	WP_388111.1	Lagging	Leading	Lagging>Leading		Lagging	Leading	Lagging>Leading	0.0463215	0.0810811	Old inversion (to negative GCS), followed by mutation (to positive GCS)	-0.0793651	0.179856	Reversion
WP_003182307.1	WP_391606.1	Lagging	Leading	Lagging>Leading		Lagging	Leading	Lagging>Leading	0.0504451	0.0682493	Old inversion (to negative GCS), followed by mutation (to positive GCS)	-0.0925926	0.0990991	Reversion
WP_011197891.1	WP_389667.1	Lagging	Leading	Lagging>Leading		Lagging	Leading	Lagging>Leading	0.0569948	0.0310559	Old inversion (to negative GCS), followed by mutation (to positive GCS)	-0.194805	0.183099	Reversion
WP_003186290.1	WP_391194.1	Lagging	Leading	Lagging>Leading		Lagging	Leading	Lagging>Leading	0.0571924	0.0437828	Old inversion (to negative GCS), followed by mutation (to positive GCS)	-0.263158	0.405941	Reversion
WP_011197748.1	WP_391487.1	Lagging	Leading	Lagging>Leading		Lagging	Leading	Lagging>Leading	0.0677966	0.171171	Old inversion (to negative GCS), followed by mutation (to positive GCS)	-0.0909091	0.287356	Reversion
WP_003180759.1	WP_391645.1	Lagging	Leading	Lagging>Leading		Lagging	Leading	Lagging>Leading	0.0854271	0.0808081	Old inversion (to negative GCS), followed by mutation (to positive GCS)	-0.118881	0.0657895	Reversion
WP_003182359.1	WP_390578.2	Lagging	Leading	Lagging>Leading		Lagging	Leading	Lagging>Leading	-0.194444	0.193182	Reversion	-0.322581	0.27027	Reversion
WP_009329034.1	WP_388069.1	Lagging	Leading	Lagging>Leading		Lagging	Leading	Lagging>Leading	-0.169591	0.283582	Reversion	-0.333333	0.490196	Reversion
WP_003183854.1	WP_390781.1	Lagging	Leading	Lagging>Leading		Lagging	Leading	Lagging>Leading	-0.152174	0.160494	Reversion	-0.138462	0.2	Reversion
WP_011198418.1	WP_388424.1	Lagging	Leading	Lagging>Leading		Lagging	Leading	Lagging>Leading	-0.139159	0.159263	Reversion	-0.43832	0.454068	Reversion
WP_011198418.1	WP_388424.1	Lagging	Leading	Lagging>Leading		Lagging	Leading	Lagging>Leading	-0.139159	0.159263	Reversion	-0.43832	0.454068	Reversion
WP_003184824.1	WP_388110.1	Lagging	Leading	Lagging>Leading		Lagging	Leading	Lagging>Leading	-0.12963	0.262626	Reversion	-0.228571	0.485714	Reversion
WP_003183848.1	WP_388063.1	Lagging	Leading	Lagging>Leading		Lagging	Leading	Lagging>Leading	-0.12766	0.102222	Reversion	-0.27451	0.257732	Reversion
WP_011198151.1	WP_391239.1	Lagging	Leading	Lagging>Leading		Lagging	Leading	Lagging>Leading	-0.101523	0.12234	Reversion	-0.314685	0.338028	Reversion
WP_011198488.1	WP_390454.2	Lagging	Leading	Lagging>Leading		Lagging	Leading	Lagging>Leading	-0.100671	0.123435	Reversion	-0.259669	0.312775	Reversion
WP_003178116.1	WP_391884.2	Lagging	Leading	Lagging>Leading		Lagging	Leading	Lagging>Leading	-0.0924658	0.175497	Reversion	-0.474576	0.487395	Reversion
WP_003179069.1	WP_388302.1	Lagging	Leading	Lagging>Leading		Lagging	Leading	Lagging>Leading	-0.0861423	0.141818	Reversion	-0.212121	0.226415	Reversion
WP_011197488.1	WP_388640.1	Lagging	Leading	Lagging>Leading		Lagging	Leading	Lagging>Leading	-0.0828025	0.168196	Reversion	-0.253968	0.269841	Reversion
WP_003180198.1	WP_391760.1	Lagging	Leading	Lagging>Leading		Lagging	Leading	Lagging>Leading	-0.0791367	0.165692	Reversion	-0.305556	0.306931	Reversion
WP_011198032.1	WP_389764.1	Lagging	Leading	Lagging>Leading		Lagging	Leading	Lagging>Leading	-0.0699301	0.0627306	Reversion	-0.237288	0.246809	Reversion
WP_003178487.1	WP_388641.2	Lagging	Leading	Lagging>Leading		Lagging	Leading	Lagging>Leading	-0.0660592	0.0888889	Reversion	-0.24183	0.24359	Reversion
WP_003186417.1	WP_391841.1	Lagging	Leading	Lagging>Leading		Lagging	Leading	Lagging>Leading	-0.0649351	0.184211	Reversion	-0.333333	0.451613	Reversion
WP_011198470.1	WP_391286.1	Lagging	Leading	Lagging>Leading		Lagging	Leading	Lagging>Leading	-0.0618893	0.143885	Reversion	-0.309735	0.321429	Reversion
WP_003182309.1	WP_391607.1	Lagging	Leading	Lagging>Leading		Lagging	Leading	Lagging>Leading	-0.057377	0.0405904	Reversion	-0.235294	0.169811	Reversion
WP_003182490.1	WP_388702.1	Lagging	Leading	Lagging>Leading		Lagging	Leading	Lagging>Leading	-0.0553506	0.0803461	Reversion	-0.315789	0.131034	Reversion
WP_003183202.1	WP_388440.1	Lagging	Leading	Lagging>Leading		Lagging	Leading	Lagging>Leading	-0.0491803	0.194631	Reversion	-0.15942	0.298246	Reversion
WP_011198016.1	WP_391612.1	Lagging	Leading	Lagging>Leading		Lagging	Leading	Lagging>Leading	-0.0410095	0.114007	Reversion	-0.160714	0.162393	Reversion
WP_009327809.1	WP_388062.1	Lagging	Leading	Lagging>Leading		Lagging	Leading	Lagging>Leading	-0.0394265	0.0755556	Reversion	-0.145833	0.213483	Reversion
WP_009329637.1	WP_388420.1	Lagging	Leading	Lagging>Leading		Lagging	Leading	Lagging>Leading	-0.0346667	0.137931	Reversion	-0.188406	0.192982	Reversion
WP_009330008.1	WP_391288.1	Lagging	Leading	Lagging>Leading		Lagging	Leading	Lagging>Leading	-0.0325203	0.0925373	Reversion	-0.097561	0.130435	Reversion
WP_009330007.1	WP_391289.1	Lagging	Leading	Lagging>Leading		Lagging	Leading	Lagging>Leading	-0.0295567	0.0436893	Reversion	-0.176471	0.168675	Reversion
WP_003178412.1	WP_389577.1	Lagging	Leading	Lagging>Leading		Lagging	Leading	Lagging>Leading	-0.0290828	0.0494624	Reversion	-0.257862	0.222857	Reversion
WP_011198339.1	WP_388459.1	Lagging	Leading	Lagging>Leading		Lagging	Leading	Lagging>Leading	-0.0242826	0.0717703	Reversion	-0.195531	0.222222	Reversion
WP_009328179.1	WP_391613.2	Lagging	Leading	Lagging>Leading		Lagging	Leading	Lagging>Leading	-0.0225303	0.0818505	Reversion	-0.3125	0.267016	Reversion
WP_011198453.1	WP_388310.1	Lagging	Leading	Lagging>Leading		Lagging	Leading	Lagging>Leading	-0.0146699	0.0482234	Reversion	-0.188312	0.2	Reversion
WP_011198014.1	WP_391609.2	Lagging	Leading	Lagging>Leading		Lagging	Leading	Lagging>Leading	-0.012959	0.0662324	Reversion	-0.226788	0.213415	Reversion
WP_003178000.1	WP_388651.1	Lagging	Leading	Lagging>Leading		Lagging	Leading	Lagging>Leading	-0.00854701	0.143302	Reversion	-0.282258	0.364017	Reversion
WP_011197665.1	WP_388065.2	Lagging	Leading	Lagging>Leading		Lagging	Leading	Lagging>Leading	-0.00724638	0.0831826	Reversion	-0.0919325	0.164609	Reversion
WP_009329427.1	WP_388167.1	Lagging	Leading	Lagging>Leading		Lagging	Leading	Lagging>Leading	-0.00458716	0.108374	Reversion	-0.417989	0.380117	Reversion
WP_011197666.1	WP_388064.1	Lagging	Leading	Lagging>Leading		Lagging	Leading	Lagging>Leading	-0.00242131	0.108626	Reversion	-0.168317	0.195122	Reversion
WP_003179842.1	WP_388067.1	Lagging	Leading	Lagging>Leading		Lagging	Leading	Lagging>Leading	0	0.172775	Reversion	-0.272727	0.357143	Reversion
WP_009329070.1	WP_391259.1	Lagging	Leading	Lagging>Leading		Lagging	Leading	Lagging>Leading	0	0.133333	Reversion	-0.170732	0.257143	Reversion
NCBI Data not available:						Merrikh Data:
WP_011197489.1	WP_388639.1	Lagging	Leading	Lagging>Leading		?	Leading	?>Leading
WP_003186368.1	WP_003097709.1	Leading	Lagging	Leading>Lagging		Leading	?	Leading>?

## Sheet: SupplementaryData2
Supplementary Data 2
Merrikh re-analysis of Liu and Zhang's M. gallisepticum data
Liu and Zhang Data:						Merrikh Analysis:
Mycoplasma penetrans HF-2	Mycoplasma gallisepticum Strain R	Orientation				Orientation			GC Skew
C	A	Leading	A	Flip		C	A	Flip	C	A	Detected as inverted, or potential explanation for lack of detection:
WP_011076836.1	WP_011113559.1	Leading	Lagging	Leading>Lagging		Leading	Lagging	Leading>Lagging	0.193548	-0.0780142	Inverted
WP_011076852.1	WP_011113926.1	Leading	Lagging	Leading>Lagging		Leading	Lagging	Leading>Lagging	0.0372881	-0.0207469	Inverted
WP_011076897.1	WP_080512217.1	Leading	Lagging	Leading>Lagging		Leading	Lagging	Leading>Lagging	0.141791	-0.0263158	Inverted
WP_011076972.1	WP_011113927.1	Leading	Lagging	Leading>Lagging		Leading	Lagging	Leading>Lagging	0.324324	-0.1	Inverted
WP_011076973.1	WP_011113928.1	Leading	Lagging	Leading>Lagging		Leading	Lagging	Leading>Lagging	0.191489	-0.0281124	Inverted
WP_011076994.1	WP_011113903.1	Leading	Lagging	Leading>Lagging		Leading	Lagging	Leading>Lagging	0.15942	-0.149013	Inverted
WP_011077055.1	WP_011113391.1	Leading	Lagging	Leading>Lagging		Leading	Lagging	Leading>Lagging	0.303797	-0.0319635	Inverted
WP_011077056.1	WP_011113390.1	Leading	Lagging	Leading>Lagging		Leading	Lagging	Leading>Lagging	0.19764	-0.037037	Inverted
WP_011077079.1	WP_011113531.1	Leading	Lagging	Leading>Lagging		Leading	Lagging	Leading>Lagging	0.220253	-0.10158	Inverted
WP_011077116.1	WP_011113558.1	Leading	Lagging	Leading>Lagging		Leading	Lagging	Leading>Lagging	0.0684932	-0.03	Inverted
WP_011077189.1	WP_011113777.1	Leading	Lagging	Leading>Lagging		Leading	Lagging	Leading>Lagging	0.114607	-0.0078125	Inverted
WP_011077189.1	WP_011113777.1	Leading	Lagging	Leading>Lagging		Leading	Lagging	Leading>Lagging	0.114607	-0.0078125	Inverted
WP_011077214.1	WP_011113683.1	Leading	Lagging	Leading>Lagging		Leading	Lagging	Leading>Lagging	0.182099	-0.0670038	Inverted
WP_011077218.1	WP_011113453.1	Leading	Lagging	Leading>Lagging		Leading	Lagging	Leading>Lagging	0.10101	-0.0740741	Inverted
WP_011077251.1	WP_011113278.1	Leading	Lagging	Leading>Lagging		Leading	Lagging	Leading>Lagging	0.0917431	-0.00689655	Inverted
WP_011077456.1	WP_011113244.1	Leading	Lagging	Leading>Lagging		Leading	Lagging	Leading>Lagging	0.0729614	-0.0964083	Inverted
WP_011077457.1	WP_011113245.1	Leading	Lagging	Leading>Lagging		Leading	Lagging	Leading>Lagging	0.216667	-0.0439024	Inverted
WP_011077618.1	WP_011113532.1	Leading	Lagging	Leading>Lagging		Leading	Lagging	Leading>Lagging	0.206061	-0.0697674	Inverted
WP_011077717.1	WP_011113380.1	Leading	Lagging	Leading>Lagging		Leading	Lagging	Leading>Lagging	0.319372	-0.193317	Inverted
WP_011077724.1	WP_011113962.1	Leading	Lagging	Leading>Lagging		Leading	Lagging	Leading>Lagging	0.111748	-0.0365385	Inverted
WP_011077845.1	WP_011113924.1	Leading	Lagging	Leading>Lagging		Leading	Lagging	Leading>Lagging	0.175258	-0.0396825	Inverted
WP_011077846.1	WP_011113923.1	Leading	Lagging	Leading>Lagging		Leading	Lagging	Leading>Lagging	0.288732	-0.0899183	Inverted
WP_011077847.1	WP_011113922.1	Leading	Lagging	Leading>Lagging		Leading	Lagging	Leading>Lagging	0.191336	-0.133758	Inverted
WP_011077848.1	WP_011113921.1	Leading	Lagging	Leading>Lagging		Leading	Lagging	Leading>Lagging	0.265306	-0.142857	Inverted
WP_083755103.1	WP_011113389.1	Leading	Lagging	Leading>Lagging		Leading	Lagging	Leading>Lagging	0.165414	-0.0518784	Inverted
WP_011077177.1	WP_011113756.1	Leading	Lagging	Leading>Lagging		Leading	Lagging	Leading>Lagging	0.12069	0.0198675	Old inversion (to negative GCS), followed by mutation (to positive GCS)
WP_044891222.1	WP_011113630.1	Leading	Lagging	Leading>Lagging		Leading	Lagging	Leading>Lagging	0.0720339	0.0466321	Old inversion (to negative GCS), followed by mutation (to positive GCS)
WP_011076839.1	WP_011113746.1	Lagging	Leading	Lagging>Leading		Lagging	Leading	Lagging>Leading	-0.0430622	-0.118012	Inverted
WP_011077680.1	WP_011113716.1	Lagging	Leading	Lagging>Leading		Lagging	Leading	Lagging>Leading	-0.0875576	-0.0666667	Inverted
WP_011077008.1	WP_011113709.1	Lagging	Leading	Lagging>Leading		Lagging	Leading	Lagging>Leading	-0.172414	0.0179211	Reversion Event
WP_011077039.1	WP_011113706.1	Lagging	Leading	Lagging>Leading		Lagging	Leading	Lagging>Leading	-0.1375	0.0813397	Reversion Event
WP_011077059.1	WP_011113551.1	Lagging	Leading	Lagging>Leading		Lagging	Leading	Lagging>Leading	-0.17	0.104693	Reversion Event
WP_011077102.1	WP_011113407.1	Lagging	Leading	Lagging>Leading		Lagging	Leading	Lagging>Leading	-0.135011	0.0268456	Reversion Event
WP_011077106.1	WP_011113862.1	Lagging	Leading	Lagging>Leading		Lagging	Leading	Lagging>Leading	-0.0847458	0.0596491	Reversion Event
WP_011077107.1	WP_011113863.1	Lagging	Leading	Lagging>Leading		Lagging	Leading	Lagging>Leading	-0.0897436	0.159817	Reversion Event
WP_011077108.1	WP_011113258.1	Lagging	Leading	Lagging>Leading		Lagging	Leading	Lagging>Leading	-0.111111	0.119048	Reversion Event
WP_011077120.1	WP_011113359.1	Lagging	Leading	Lagging>Leading		Lagging	Leading	Lagging>Leading	-0.0784708	0.0655738	Reversion Event
WP_011077133.1	WP_011113895.1	Lagging	Leading	Lagging>Leading		Lagging	Leading	Lagging>Leading	-0.126582	0.160976	Reversion Event
WP_011077204.1	WP_011113741.1	Lagging	Leading	Lagging>Leading		Lagging	Leading	Lagging>Leading	-0.16955	0.114804	Reversion Event
WP_011077229.1	WP_011113782.1	Lagging	Leading	Lagging>Leading		Lagging	Leading	Lagging>Leading	-0.146667	0.0136986	Reversion Event
WP_011077264.1	WP_011113518.1	Lagging	Leading	Lagging>Leading		Lagging	Leading	Lagging>Leading	-0.202703	0.189189	Reversion Event
WP_011077327.1	WP_011113880.1	Lagging	Leading	Lagging>Leading		Lagging	Leading	Lagging>Leading	-0.171429	0.134328	Reversion Event
WP_011077384.1	WP_011113961.1	Lagging	Leading	Lagging>Leading		Lagging	Leading	Lagging>Leading	-0.131148	0.163636	Reversion Event
WP_011077434.1	WP_011113241.1	Lagging	Leading	Lagging>Leading		Lagging	Leading	Lagging>Leading	-0.105263	0.097166	Reversion Event
WP_011077678.1	WP_011113718.1	Lagging	Leading	Lagging>Leading		Lagging	Leading	Lagging>Leading	-0.190372	0.142857	Reversion Event
WP_011077682.1	WP_011113714.1	Lagging	Leading	Lagging>Leading		Lagging	Leading	Lagging>Leading	-0.10687	0.017341	Reversion Event
WP_011077686.1	WP_011113730.1	Lagging	Leading	Lagging>Leading		Lagging	Leading	Lagging>Leading	-0.229358	0.0314465	Reversion Event
WP_011077737.1	WP_011113556.1	Lagging	Leading	Lagging>Leading		Lagging	Leading	Lagging>Leading	-0.163636	0.114286	Reversion Event
WP_011077843.1	WP_011113538.1	Lagging	Leading	Lagging>Leading		Lagging	Leading	Lagging>Leading	-0.113514	0.0950226	Reversion Event
WP_044891306.1	WP_014885936.1	Lagging	Leading	Lagging>Leading		Lagging	Leading	Lagging>Leading	-0.228571	0.12605	Reversion Event
WP_011077228.1	WP_011113632.1	Lagging	Leading	Lagging>Leading		Lagging	Leading	Lagging>Leading	-0.148148	0	Reversion Event
WP_011077242.1	WP_011113467.1	Lagging	Leading	Lagging>Leading		Lagging	Leading	Lagging>Leading	0.0333333	0.310345	Old inversion (to negative GCS), followed by mutation (to positive GCS)
Data not in agreement:						Merrikh Data:			Reason for lack of agreement:
WP_011077344.1	WP_011113663.1	Lagging	Leading	Lagging>Leading		Leading	Leading	Leading>Leading	Zhang Error (Bad Ter Assignment)
WP_011077513.1	WP_011113620.1	Leading	Lagging	Leading>Lagging		Leading	Leading	Leading>Leading	Zhang Error (Bad Ter Assignment)
WP_011077514.1	WP_011113619.1	Leading	Lagging	Leading>Lagging		Leading	Leading	Leading>Leading	Zhang Error (Bad Ter Assignment)
WP_011077722.1	WP_011113618.1	Leading	Lagging	Leading>Lagging		Leading	Leading	Leading>Leading	Zhang Error (Bad Ter Assignment)
WP_044891193.1	WP_011113617.1	Leading	Lagging	Leading>Lagging		Leading	Leading	Leading>Leading	Zhang Error (Bad Ter Assignment)
NCBI Data not available:
WP_011077458.1	WP_011113243.1	Leading	Lagging	Leading>Lagging		NCBI Data Not Available	Lagging	?
WP_044891176.1	WP_011113925.1	Leading	Lagging	Leading>Lagging		NCBI Data Not Available	Lagging	?
WP_011077679.1	WP_041594299.1	Lagging	Leading	Lagging>Leading		NCBI Data Not Available	Leading	?

## Sheet: SupplementaryData3
Supplementary Data 3
Merrikh re-analysis of Liu and Zhang's S. aureus data
Liu and Zhang Data:							Merrikh Analysis:
Staphylococcus saprophyticus	Staphylococcus aureus	Orientation					Orientation			GCS
B	A	B	A	FLIP			B	A	FLIP	B	A	Detected as inverted, or potential explanation for lack of detection:
WP_002483734.1	YP_499516.1	Leading	Lagging	Leading>Lagging			Leading	Lagging	Leading>Lagging	0.268608	-0.202658	Inverted
WP_002483856.1	YP_499720.1	Leading	Lagging	Leading>Lagging			Leading	Lagging	Leading>Lagging	0.147059	-0.186047	Inverted
WP_011304011.1	YP_498792.1	Leading	Lagging	Leading>Lagging			Leading	Lagging	Leading>Lagging	0.198397	-0.103314	Inverted
WP_011302204.1	YP_498847.1	Leading	Lagging	Leading>Lagging			Leading	Lagging	Leading>Lagging	0.2103	-0.0900693	Inverted
WP_011304012.1	YP_498793.1	Leading	Lagging	Leading>Lagging			Leading	Lagging	Leading>Lagging	0.133333	-0.0792899	Inverted
WP_011304013.1	YP_498794.1	Leading	Lagging	Leading>Lagging			Leading	Lagging	Leading>Lagging	0.119149	-0.0691824	Inverted
WP_011303347.1	YP_498936.1	Leading	Lagging	Leading>Lagging			Leading	Lagging	Leading>Lagging	0.148148	-0.0666667	Inverted
WP_011303937.1	YP_499976.1	Leading	Lagging	Leading>Lagging			Leading	Lagging	Leading>Lagging	0.198257	-0.0639269	Inverted
WP_041784769.1	YP_498664.1	Leading	Lagging	Leading>Lagging			Leading	Lagging	Leading>Lagging	0.193717	-0.0633333	Inverted
WP_011303449.1	YP_501252.1	Leading	Lagging	Leading>Lagging			Leading	Lagging	Leading>Lagging	0.177606	-0.0536585	Inverted
WP_011303689.1	YP_499383.1	Leading	Lagging	Leading>Lagging			Leading	Lagging	Leading>Lagging	0.0892019	-0.0531915	Inverted
WP_041784759.1	YP_498885.1	Leading	Lagging	Leading>Lagging			Leading	Lagging	Leading>Lagging	0.158621	-0.0420712	Inverted
WP_011302212.1	YP_498749.1	Leading	Lagging	Leading>Lagging			Leading	Lagging	Leading>Lagging	0.205742	-0.0357143	Inverted
WP_011304015.1	YP_498796.1	Leading	Lagging	Leading>Lagging			Leading	Lagging	Leading>Lagging	0.149228	-0.0327022	Inverted
WP_011302205.1	YP_498846.1	Leading	Lagging	Leading>Lagging			Leading	Lagging	Leading>Lagging	0.0465753	-0.016129	Inverted
WP_011302352.1	YP_498884.1	Leading	Lagging	Leading>Lagging			Leading	Lagging	Leading>Lagging	0.133455	-0.0144928	Inverted
WP_011304014.1	YP_498795.1	Leading	Lagging	Leading>Lagging			Leading	Lagging	Leading>Lagging	0.107206	-0.00355872	Inverted
WP_011302211.1	YP_501209.1	Leading	Lagging	Leading>Lagging			Leading	Lagging	Leading>Lagging	0.120721	-0.003367	Inverted
WP_011302648.1	YP_498911.1	Leading	Lagging	Leading>Lagging			Leading	Lagging	Leading>Lagging	0.0897833	0	Inverted
WP_011302650.1	YP_498834.1	Leading	Lagging	Leading>Lagging			Leading	Lagging	Leading>Lagging	0.17134	0	Inverted
WP_011302556.1	YP_501443.1	Leading	Lagging	Leading>Lagging			Leading	Lagging	Leading>Lagging	0.140496	0.008	Old inversion (to negative GCS), followed by mutation (to positive GCS)
WP_011302213.1	YP_498747.1	Leading	Lagging	Leading>Lagging			Leading	Lagging	Leading>Lagging	0.172269	0.0105708	Old inversion (to negative GCS), followed by mutation (to positive GCS)
WP_011302284.1	YP_501485.1	Leading	Lagging	Leading>Lagging			Leading	Lagging	Leading>Lagging	0.102649	0.0152284	Old inversion (to negative GCS), followed by mutation (to positive GCS)
WP_011302168.1	YP_498752.1	Leading	Lagging	Leading>Lagging			Leading	Lagging	Leading>Lagging	0.165517	0.0250417	Old inversion (to negative GCS), followed by mutation (to positive GCS)
WP_011302451.1	YP_501480.1	Leading	Lagging	Leading>Lagging			Leading	Lagging	Leading>Lagging	0.227723	0.029703	Old inversion (to negative GCS), followed by mutation (to positive GCS)
WP_011302207.1	YP_498844.1	Leading	Lagging	Leading>Lagging			Leading	Lagging	Leading>Lagging	0.140187	0.0434783	Old inversion (to negative GCS), followed by mutation (to positive GCS)
WP_011303893.1	YP_501482.1	Leading	Lagging	Leading>Lagging			Leading	Lagging	Leading>Lagging	0.192	0.0456432	Old inversion (to negative GCS), followed by mutation (to positive GCS)
WP_002482167.1	YP_498748.1	Leading	Lagging	Leading>Lagging			Leading	Lagging	Leading>Lagging	0.0782123	0.0520548	Old inversion (to negative GCS), followed by mutation (to positive GCS)
WP_011302214.1	YP_498746.1	Leading	Lagging	Leading>Lagging			Leading	Lagging	Leading>Lagging	0.208791	0.0641509	Old inversion (to negative GCS), followed by mutation (to positive GCS)
WP_011302206.1	YP_498845.1	Leading	Lagging	Leading>Lagging			Leading	Lagging	Leading>Lagging	0.0136054	0.0859107	Old inversion (to negative GCS), followed by mutation (to positive GCS)
WP_077461027.1	YP_501425.1	Leading	Lagging	Leading>Lagging			Leading	Lagging	Leading>Lagging	0.159509	0.0943396	Old inversion (to negative GCS), followed by mutation (to positive GCS)
WP_011302349.1	YP_498887.1	Leading	Lagging	Leading>Lagging			Leading	Lagging	Leading>Lagging	0.123077	0.101124	Old inversion (to negative GCS), followed by mutation (to positive GCS)
WP_011302266.1	YP_499541.1	Leading	Lagging	Leading>Lagging			Leading	Lagging	Leading>Lagging	0.141844	0.104558	Old inversion (to negative GCS), followed by mutation (to positive GCS)
WP_011303169.1	YP_498835.1	Leading	Lagging	Leading>Lagging			Leading	Lagging	Leading>Lagging	0.155172	0.123077	Old inversion (to negative GCS), followed by mutation (to positive GCS)
WP_011303464.1	YP_499514.1	Leading	Lagging	Leading>Lagging			Leading	Lagging	Leading>Lagging	0	0.125	Reversion
WP_011302554.1	YP_501337.1	Lagging	Leading	Lagging>Leading			Lagging	Leading	Lagging>Leading	0.0958904	-0.0496454	Inverted
WP_011302421.1	YP_498827.1	Lagging	Leading	Lagging>Leading			Lagging	Leading	Lagging>Leading	0.0422535	-0.0457516	Inverted
WP_011303194.1	YP_499858.1	Lagging	Leading	Lagging>Leading			Lagging	Leading	Lagging>Leading	-0.0222222	0	Mutagenesis to positive GCS, Inverted to negative GCS
WP_002482419.1	YP_498828.1	Lagging	Leading	Lagging>Leading			Lagging	Leading	Lagging>Leading	0.037037	0.0272374	Old inversion (to negative GCS), followed by mutation (to positive GCS)
WP_011302397.1	YP_501462.1	Lagging	Leading	Lagging>Leading			Lagging	Leading	Lagging>Leading	0.0458333	0.058296	Old inversion (to negative GCS), followed by mutation (to positive GCS)
WP_011302396.1	YP_501461.1	Lagging	Leading	Lagging>Leading			Lagging	Leading	Lagging>Leading	0.0949721	0.0857143	Old inversion (to negative GCS), followed by mutation (to positive GCS)
WP_011302196.1	YP_498819.1	Lagging	Leading	Lagging>Leading			Lagging	Leading	Lagging>Leading	0.0236686	0.0895141	Old inversion (to negative GCS), followed by mutation (to positive GCS)
WP_041784753.1	YP_499522.1	Lagging	Leading	Lagging>Leading			Lagging	Leading	Lagging>Leading	0.228916	0.0927835	Old inversion (to negative GCS), followed by mutation (to positive GCS)
WP_011302145.1	YP_498908.1	Lagging	Leading	Lagging>Leading			Lagging	Leading	Lagging>Leading	0.0458716	0.0971787	Old inversion (to negative GCS), followed by mutation (to positive GCS)
WP_011302398.1	YP_501464.1	Lagging	Leading	Lagging>Leading			Lagging	Leading	Lagging>Leading	0.0833333	0.104167	Old inversion (to negative GCS), followed by mutation (to positive GCS)
WP_011302422.1	YP_498826.1	Lagging	Leading	Lagging>Leading			Lagging	Leading	Lagging>Leading	0.0592885	0.121339	Old inversion (to negative GCS), followed by mutation (to positive GCS)
WP_011303199.1	YP_498706.1	Lagging	Leading	Lagging>Leading			Lagging	Leading	Lagging>Leading	0.0163447	0.12478	Old inversion (to negative GCS), followed by mutation (to positive GCS)
WP_011302538.1	YP_498758.1	Lagging	Leading	Lagging>Leading			Lagging	Leading	Lagging>Leading	0.0807018	0.129568	Old inversion (to negative GCS), followed by mutation (to positive GCS)
WP_011302423.1	YP_498825.1	Lagging	Leading	Lagging>Leading			Lagging	Leading	Lagging>Leading	0.00632911	0.150729	Old inversion (to negative GCS), followed by mutation (to positive GCS)
WP_011302350.1	YP_498886.1	Lagging	Leading	Lagging>Leading			Lagging	Leading	Lagging>Leading	0.0229508	0.17284	Old inversion (to negative GCS), followed by mutation (to positive GCS)
WP_011303690.1	YP_498667.1	Lagging	Leading	Lagging>Leading			Lagging	Leading	Lagging>Leading	0.0846774	0.20197	Old inversion (to negative GCS), followed by mutation (to positive GCS)
WP_011303568.1	YP_498906.1	Lagging	Leading	Lagging>Leading			Lagging	Leading	Lagging>Leading	0.165644	0.238806	Old inversion (to negative GCS), followed by mutation (to positive GCS)
WP_011303918.1	YP_501230.1	Lagging	Leading	Lagging>Leading			Lagging	Leading	Lagging>Leading	0.00917431	0.276596	Old inversion (to negative GCS), followed by mutation (to positive GCS)
WP_011303465.1	YP_499515.1	Lagging	Leading	Lagging>Leading			Lagging	Leading	Lagging>Leading	-0.107692	0.0958904	Reversion
WP_011302395.1	YP_501460.1	Lagging	Leading	Lagging>Leading			Lagging	Leading	Lagging>Leading	-0.0841121	0.106977	Reversion
WP_002483736.1	YP_499518.1	Lagging	Leading	Lagging>Leading			Lagging	Leading	Lagging>Leading	-0.0837989	0.115152	Reversion
WP_011302348.1	YP_498888.1	Lagging	Leading	Lagging>Leading			Lagging	Leading	Lagging>Leading	-0.0840336	0.134921	Reversion
WP_011303288.1	YP_501422.1	Lagging	Leading	Lagging>Leading			Lagging	Leading	Lagging>Leading	-0.0586081	0.156716	Reversion
WP_011302202.1	YP_501015.1	Lagging	Leading	Lagging>Leading			Lagging	Leading	Lagging>Leading	-0.0487106	0.17134	Reversion
WP_011302394.1	YP_501459.1	Lagging	Leading	Lagging>Leading			Lagging	Leading	Lagging>Leading	-0.0614035	0.184834	Reversion
WP_011302406.1	YP_501219.1	Lagging	Leading	Lagging>Leading			Lagging	Leading	Lagging>Leading	-0.0673759	0.191489	Reversion
WP_002482389.1	YP_501463.1	Lagging	Leading	Lagging>Leading			Lagging	Leading	Lagging>Leading	-0.134328	0.192308	Reversion
WP_002482383.1	YP_501457.1	Lagging	Leading	Lagging>Leading			Lagging	Leading	Lagging>Leading	-0.0909091	0.200795	Reversion
WP_011302540.1	YP_498756.1	Lagging	Leading	Lagging>Leading			Lagging	Leading	Lagging>Leading	-0.0487805	0.210526	Reversion
WP_011302539.1	YP_498757.1	Lagging	Leading	Lagging>Leading			Lagging	Leading	Lagging>Leading	-0.0843806	0.234657	Reversion
WP_011302393.1	YP_501458.1	Lagging	Leading	Lagging>Leading			Lagging	Leading	Lagging>Leading	0	0.243636	Reversion
WP_011302404.1	YP_501214.1	Lagging	Leading	Lagging>Leading			Lagging	Leading	Lagging>Leading	-0.126214	0.246305	Reversion
WP_011302735.1	YP_501446.1	Lagging	Leading	Lagging>Leading			Lagging	Leading	Lagging>Leading	-0.109756	0.253012	Reversion
WP_011303946.1	YP_500119.1	Lagging	Leading	Lagging>Leading			Lagging	Leading	Lagging>Leading	-0.177419	0.258065	Reversion
WP_041784850.1	YP_499978.1	Lagging	Leading	Lagging>Leading			Lagging	Leading	Lagging>Leading	-0.104167	0.28	Reversion
WP_011302450.1	YP_501476.1	Lagging	Leading	Lagging>Leading			Lagging	Leading	Lagging>Leading	-0.229167	0.327869	Reversion
WP_002483735.1	YP_499517.1	Lagging	Leading	Lagging>Leading			Lagging	Leading	Lagging>Leading	-0.1875	0.333333	Reversion
WP_002483954.1	YP_498947.1	Lagging	Leading	Lagging>Leading			Lagging	Leading	Lagging>Leading	-0.326531	0.354839	Reversion
Data not in agreement:							Merrikh Data:			Reason for lack of agreement:
WP_001831260.1	YP_499930.1	Leading	Leading	Leading>Leading			Lagging	Leading	Lagging>Leading	Zhang Error (Bad Ter Assignment)
WP_011303126.1	YP_499934.1	Lagging	Lagging	Lagging>Lagging			Leading	Lagging	Leading>Lagging	Zhang Error (Bad Ter Assignment)
WP_011303128.1	YP_499932.1	Leading	Leading	Leading>Leading			Lagging	Leading	Lagging>Leading	Zhang Error (Bad Ter Assignment)
WP_011303125.1	YP_499935.1	Lagging	Lagging	Lagging>Lagging			Leading	Lagging	Leading>Lagging	Zhang Error (Bad Ter Assignment)
WP_011303127.1	YP_499933.1	Lagging	Lagging	Lagging>Lagging			Leading	Lagging	Leading>Lagging	Zhang Error (Bad Ter Assignment)
NCBI Data not available:
WP_011303785.1	YP_499123.1	Lagging	Lagging	Lagging>Lagging			?	Lagging
WP_011302723.1	YP_500754.1	Leading	Leading	Leading>Leading			?	Leading
WP_077461051.1	YP_499558.1	Leading	Leading	Leading>Leading			?	Leading
WP_011302852.1	YP_500385.1	Leading	Leading	Leading>Leading			Leading	?
WP_041784794.1	YP_500369.1	Leading	Leading	Leading>Leading			?	Leading
WP_011303471.1	YP_499508.1	Leading	Leading	Leading>Leading			?	Leading
WP_011304028.1	YP_501498.1	Leading	Leading	Leading>Leading			?	Leading
WP_002482644.1	YP_500946.1	Leading	Leading	Leading>Leading			?	Leading
WP_011303220.1	YP_499817.1	Leading	Leading	Leading>Leading			?	Leading
WP_011302911.1	YP_500311.1	Leading	Leading	Leading>Leading			Leading	?
WP_011302373.1	YP_501273.1	Leading	Leading	Leading>Leading			Leading	?
WP_051488176.1	YP_501100.1	Lagging	Lagging	Lagging>Lagging			Lagging	?
WP_011303182.1	YP_008530241.1	Lagging	Lagging	Lagging>Lagging			Lagging	?
WP_011303769.1	YP_499137.1	Leading	Leading	Leading>Leading			?	Leading
WP_011303123.1	YP_499938.1	Leading	Leading	Leading>Leading			Leading	?
WP_011303178.1	YP_499879.1	Leading	Leading	Leading>Leading			?	Leading
WP_046199697.1	YP_499697.1	Leading	Leading	Leading>Leading			?	Leading
WP_041784813.1	YP_499812.1	Leading	Leading	Leading>Leading			?	Leading
WP_002483799.1	YP_499443.1	Lagging	Lagging	Lagging>Lagging			?	Lagging
WP_011303631.1	YP_499326.1	Leading	Leading	Leading>Leading			?	Leading
WP_011302619.1	YP_500909.1	Leading	Leading	Leading>Leading			Leading	?
WP_011303730.1	YP_499196.1	Lagging	Lagging	Lagging>Lagging			?	Lagging
WP_011302971.1	YP_500225.1	Leading	Leading	Leading>Leading			?	Leading
WP_011303403.1	YP_499610.1	Leading	Leading	Leading>Leading			?	Leading
WP_002483821.1	YP_499421.2	Leading	Leading	Leading>Leading			?	Leading
WP_002482853.1	YP_500582.1	Lagging	Lagging	Lagging>Lagging			?	Lagging
WP_002483116.1	YP_500236.1	Leading	Leading	Leading>Leading			Leading	?
WP_041784834.1	YP_499323.1	Leading	Leading	Leading>Leading			?	Leading
WP_011303852.1	YP_499077.1	Leading	Leading	Leading>Leading			?	Leading
WP_011302840.1	YP_500398.1	Lagging	Lagging	Lagging>Lagging			?	Lagging
WP_011302960.1	YP_500242.2	Lagging	Lagging	Lagging>Lagging			?	?
WP_011303016.1	YP_500162.1	Leading	Leading	Leading>Leading			Leading	?
WP_046199708.1	YP_500803.1	Lagging	Lagging	Lagging>Lagging			?	Lagging
WP_011302731.1	YP_500739.1	Leading	Leading	Leading>Leading			?	Leading
WP_011302825.1	YP_500416.1	Leading	Leading	Leading>Leading			?	Leading
WP_011302832.1	YP_500408.1	Leading	Leading	Leading>Leading			Leading	?
WP_011302987.1	YP_500203.1	Leading	Leading	Leading>Leading			?	Leading
WP_011304004.1	YP_498928.1	Lagging	Lagging	Lagging>Lagging			?	Lagging
WP_011304024.1	YP_501136.1	Leading	Lagging	Leading>Lagging			Leading	?
WP_011302091.1	YP_501125.2	Leading	Lagging	Leading>Lagging			?	Lagging
WP_011303909.1	YP_500890.1	Lagging	Leading	Lagging>Leading			Lagging	?

## Sheet: SupplementaryData4
Supplementary Data 4
	Full Gene GC Skew versus:	Pearson Correlation Coefficients
		M. gallisepticum		B. subtilis		S. aureus
		Leading	Lagging	Leading	Lagging	Leading	Lagging
	Codon Position 1	0.54	0.32	0.51	0.55	0.58	0.65
	Codon Position 2	0.51	0.59	0.43	0.47	0.54	0.58
	Codon Position 3	0.44	0.07	0.53	0.45	0.42	0.35
	Supplementary Data 4. The GC skew calculation yields different results depending upon the method used. The GC skew value for every gene was calculated using either the whole gene sequence or only nucleotides in the 1st, 2nd, or 3rd codon positions. The Pearson correlation coefficients between the codon position-based data sets (indicated on the left) and the whole-gene data based set were calcula…

## Sheet: SupplementaryData5
Supplementary Data 5
	Independent analysis of B. licheniformis vs. B. subtilis
		Phylogeny-Based Analysis
		Changed Orientation	No Change
	CP1-GCS Changed Orientation	189	40
	CP1-GCS No Change	2	2511
	Total	191	2551
	Percent Agreement Between Methods	0.989529	0.98432
	Supplementary Data 5. Confusion matrix of GC skew versus Phylogeny-Based Analyses. Based on the results of a phylogeny-based analysis of B. subtilis 168 and its ancestor B. lichenformis, B. subtilis genes were binned into two columns: Changed Orientation or No Change. The codon position 1-based calculation was then used to determine if the same genes also appear to have changed orientation accord…
